# Supplementary material for: Gamma-Delta T-Cell Phenotype and Function in DAA-Treated HIV-HCV Co-Infected and HCV-Mono-Infected Subjects
Source: Viruses. 2022 Jul 22;14(8):1594. doi: 10.3390/v14081594 (PMC9329743; doi:10.3390/v14081594)
Supplement: Supplementary file 1 [file viruses-14-01594-s001.zip]

Archive with 1 entries (1 files):
- viruses-1748780-supplementary.pdf
